# Supplementary material for: Exposure to high-altitude hypobaric hypoxic environment induces low-frequency hearing loss in C57BL/6J mice: Mediated by slowing down the postsynaptic electrical signal transmission speed in the cochlear-inferior colliculus auditory signaling pathway
Source: PLoS One. 2026 Mar 11;21(3):e0342321. doi: 10.1371/journal.pone.0342321 (PMC12978441; doi:10.1371/journal.pone.0342321)
Supplement: S1 File — (ZIP) [file pone.0342321.s001.zip]

Archive with 36 entries (36 files):
- 2025-06-20-30d-3.pdf
- 2025-6-11-10d-01.pdf
- 2025-6-11-10d-02.pdf
- 2025-6-11-10d-03.pdf
- 2025-6-15-35d-3.pdf
- 2025-6-15-7d-2.pdf
- 2025-6-15-7d-3.pdf
- 2025-6-15-7d-4.pdf
- 2025-6-16-20d-2.pdf
- 2025-6-17-15d-1.pdf
- 2025-6-17-15d-2.pdf
- 2025-6-17-15d-3.pdf
- 2025-6-18-20d-4.pdf
- 2025-6-20-30d-1.pdf
- 2025-6-20-30d-2.pdf
- 2025-6-20-30d-4.pdf
- 2025-6-9-3d-1.pdf
- 2025-6-9-3d-2.pdf
- 2025-6-9-3d-3.pdf
- 2025.05.22-04, norma.pdf
- 2025.06.09-3d-4.pdf
- 2025.06.10-5d-1.pdf
- 2025.06.10-5d-2.pdf
- 2025.06.10-5d-3.pdf
- 2025.06.10-5d-4.pdf
- 2025.06.11-10d-04.pdf
- 2025.06.15-35d-02.pdf
- 2025.06.15-7d-01.pdf
- 2025.06.16-20d-01.pdf
- 2025.06.16-20d-03.pdf
- 2025.06.16-35d-01.pdf
- 2025.06.16-35d-04.pdf
- 2025.06.17-15d-04.pdf
- 2025.5.22-01-normal.pdf
- 2025.5.22-02-normal.pdf
- 2025.5.22-03 - normal.pdf
